# Supplementary material for: Study Hypoxic Response under Cyclic Oxygen Gradients Generated in Microfluidic Devices Using Real-Time Fluorescence Imaging
Source: Biosensors (Basel). 2022 Nov 17;12(11):1031. doi: 10.3390/bios12111031 (PMC9688408; doi:10.3390/bios12111031)
Supplement: Supplementary file 1 [file biosensors-12-01031-s001.zip]

Archive with 2 entries (2 files):
- biosensors-2024385-supplementary-video S1.avi
- biosensors-2024385-supplementary.pdf
